# Supplementary material for: Correlation analysis between immune-related genes and cell infiltration revealed prostate cancer immunotherapy biomarkers linked to T cells gamma delta
Source: Sci Rep. 2023 Feb 11;13:2459. doi: 10.1038/s41598-023-28475-6 (PMC9922294; doi:10.1038/s41598-023-28475-6)
Supplement: Supplementary file 2 — Supplementary Table S1. [file 41598_2023_28475_MOESM2_ESM.xlsx]

## Sheet: Sheet1
Supplementary Table S1. 764 differentially expressed genes in PCa
Gene	Log2FoldChange	Pvalue	FDR
SERPINA5	-5.43839	1.63516e-161	3.18922e-157
SPINK2	-5.98526	1.03174e-143	1.00615e-139
MFSD2A	-4.44288	2.49132e-121	1.61969e-117
CLDN2	-4.72086	1.24167e-120	6.05439e-117
AQP2	-6.24335	8.53023e-120	3.32747e-116
AKR1B1	-3.66704	1.92312e-119	6.25143e-116
PATE4	-5.6935	2.90909e-99	8.10555e-96
EMX2	-3.80913	1.04578e-93	2.54962e-90
STAC2	-3.68917	3.37128e-89	7.30594e-86
PIP	-7.12803	3.0785e-87	6.00431e-84
CRTAC1	-3.284	8.83343e-87	1.56625e-83
SEMG2	-9.23198	1.27212e-85	2.06762e-82
CA2	-3.7998	5.92635e-84	8.89135e-81
PATE1	-7.01119	5.2455e-80	7.30773e-77
PAEP	-5.86018	6.86101e-80	8.92115e-77
C8ORF88	-1.73592	5.48405e-78	6.68505e-75
ANO1	-2.63888	7.48641e-78	8.58911e-75
HOXB8	-3.19267	3.98204e-75	4.31476e-72
ANGPT1	-1.76417	5.9564e-75	6.1144e-72
PNMT	-3.14105	2.114e-73	2.06157e-70
ABCG2	-2.45704	4.51374e-73	4.19219e-70
SEMG1	-9.5128	1.31196e-72	1.16311e-69
GSTM3	-2.19268	1.9723e-70	1.67251e-67
GPRC5B	-1.58565	3.35616e-68	2.72744e-65
HPN	2.42017	8.10985e-67	6.32698e-64
PTGES	-2.87218	3.46937e-66	2.60256e-63
PAQR8	-2.16956	2.31119e-64	1.66954e-61
HOXB6	-2.82134	5.05006e-63	3.51773e-60
PLA2G4A	-2.00258	2.02486e-61	1.31643e-58
AOX1	-2.21653	4.39637e-58	2.76602e-55
PATE2	-2.71683	7.38126e-58	4.49888e-55
CLU	-2.52624	1.9142e-55	1.13135e-52
FRMD6	-1.38798	3.75245e-55	2.15258e-52
TMEM114	-4.45136	1.178e-54	6.56451e-52
SLC26A3	-4.10575	1.34327e-54	7.27755e-52
UNC5B	-1.96738	2.43137e-54	1.28166e-51
KCNJ5	-2.29678	6.28804e-54	3.22742e-51
RASL10B	-2.50744	6.74284e-54	3.37211e-51
SLMAP	-1.0889	3.44427e-53	1.67942e-50
SLC13A2	-2.88119	4.45226e-53	2.11797e-50
GNAO1	-1.81703	5.56058e-53	2.58223e-50
QPRT	-1.96358	1.45685e-52	6.60798e-50
NYNRIN	-1.59983	1.80627e-52	8.0067e-50
CAV2	-1.28549	2.01124e-52	8.71714e-50
TGFBR3	-1.47941	1.04352e-51	4.42452e-49
MUC6	-4.79721	3.5235e-51	1.46218e-48
TMEM252	-1.71538	9.40824e-51	3.82288e-48
STAC	-2.04619	2.71873e-50	1.08216e-47
LPL	-3.22274	4.10058e-50	1.59956e-47
GNAZ	-1.54296	4.66121e-50	1.78259e-47
G0S2	-2.12699	1.40503e-49	5.26993e-47
TSPAN18	-1.56058	2.40651e-49	8.85597e-47
WWC3	-1.21345	2.83654e-49	1.02452e-46
SBSPON	-2.05999	8.84519e-49	3.13666e-46
EFNB1	-1.20269	1.24095e-48	4.32206e-46
DAAM2	-1.46422	3.27794e-48	1.12163e-45
FAXDC2	-1.30752	1.42972e-47	4.80779e-45
APOBEC3C	-1.96093	2.7891e-47	9.17661e-45
PCDH7	-1.48758	2.82299e-47	9.17661e-45
PDK4	-2.91158	7.21267e-47	2.30616e-44
PYCR1	1.32681	1.12406e-46	3.53607e-44
SNAP25	-2.20291	1.53094e-46	4.69119e-44
COL4A6	-1.5446	1.53936e-46	4.69119e-44
ZNF185	-1.86233	2.26268e-46	6.78944e-44
MYOCD	-1.47178	4.03765e-46	1.17538e-43
ST6GALNAC4	-1.53763	4.39806e-46	1.26147e-43
RAB9B	-1.54075	8.26003e-46	2.33483e-43
HOXB9	-2.29952	8.6021e-46	2.39679e-43
ANO6	-1.27832	1.53637e-45	4.22046e-43
PDZRN4	-1.42436	1.69179e-45	4.58287e-43
MARCKSL1	1.36603	5.25263e-45	1.40339e-42
SCARA3	-1.65555	7.2356e-45	1.90707e-42
PTGS1	-2.37135	1.74157e-44	4.52901e-42
DUOX1	-1.70348	3.26214e-44	8.37167e-42
PLEKHA2	-1.13257	1.09577e-43	2.73999e-41
KCNQ1	-1.71391	1.81306e-43	4.42721e-41
ME1	-1.54097	1.81592e-43	4.42721e-41
LPCAT2	-1.46558	2.07716e-43	5.00161e-41
GSTM1	-3.02795	2.64268e-43	6.28571e-41
JPH4	-1.81209	2.86333e-43	6.72849e-41
CYP4F8	-3.88376	3.2988e-43	7.56938e-41
CFL2	-1.4031	5.18206e-43	1.17524e-40
ACOX2	-1.34742	6.18158e-43	1.38581e-40
FERMT2	-1.27659	8.53053e-43	1.89068e-40
NDRG4	-2.04007	8.73079e-43	1.91332e-40
AFAP1L2	-1.41448	1.87707e-42	4.06781e-40
NEURL1B	-1.14894	2.28444e-42	4.89623e-40
KCTD14	-1.54127	9.79154e-42	2.05349e-39
ANXA13	-2.20468	1.04243e-41	2.16292e-39
KLHL14	-2.06869	1.40799e-41	2.89069e-39
PCP4L1	-1.90848	1.47341e-41	2.96261e-39
SLC39A2	-3.11052	1.63898e-41	3.26191e-39
PLBD1	-1.26006	2.22535e-41	4.38417e-39
POU3F3	-3.74171	3.78573e-41	7.38368e-39
C12ORF75	-1.50894	3.9797e-41	7.68515e-39
ANGPTL1	-1.57211	5.88812e-41	1.1259e-38
STK26	-1.12175	7.80019e-41	1.47704e-38
SLCO2A1	-1.61818	1.35279e-40	2.53701e-38
B3GNT9	-1.1169	1.60626e-40	2.98366e-38
GATA3	-1.99649	1.64881e-40	3.03382e-38
PTGS2	-2.83406	2.075e-40	3.78231e-38
DUOXA1	-1.64221	3.37416e-40	6.03758e-38
AMACR	3.07963	5.01473e-40	8.89158e-38
ARHGEF40	-1.21108	1.00939e-39	1.75778e-37
TRPM4	1.65546	1.43151e-39	2.47081e-37
C2ORF88	-1.60314	2.0232e-39	3.46144e-37
CRISP1	-3.34828	3.63707e-39	6.1153e-37
TES	-1.08725	6.85333e-39	1.14246e-36
LINC00675	-1.96584	1.97706e-38	3.26784e-36
ALDH1A2	-1.36587	2.32056e-38	3.80338e-36
MCC	-1.18905	3.38429e-38	5.45513e-36
SLC34A2	-2.55976	3.60071e-38	5.75641e-36
JAZF1	-1.28173	5.4123e-38	8.58224e-36
AHNAK2	-1.4016	6.76087e-38	1.06342e-35
HOXD13	-1.65621	7.19982e-38	1.1234e-35
PRPS2	-1.15812	7.52808e-38	1.1653e-35
PPP1R3C	-1.55086	8.86013e-38	1.36069e-35
HSPA6	-3.23172	1.41046e-37	2.14918e-35
SIM2	2.07327	2.39161e-37	3.56076e-35
C16ORF45	-1.18323	2.43287e-37	3.59474e-35
PALM3	-2.02421	3.58394e-37	5.21651e-35
TMEM35A	-1.77204	3.9343e-37	5.68404e-35
CAV1	-1.69616	7.85326e-37	1.10993e-34
NT5E	-1.172	9.71891e-37	1.35398e-34
FAM110C	-1.7534	1.07525e-36	1.48735e-34
TMEM246	-1.24945	1.38688e-36	1.90491e-34
HOXB7	-2.05001	4.98756e-36	6.75538e-34
KITLG	-1.15804	5.88107e-36	7.91065e-34
SLPI	-3.48765	7.46683e-36	9.97487e-34
TPM1	-1.42947	1.25265e-35	1.65079e-33
CPA6	-1.5657	2.59489e-35	3.37404e-33
FAM167A	-1.85302	2.76408e-35	3.54675e-33
HIST3H2A	1.6682	3.48424e-35	4.44161e-33
GPX2	-2.26419	3.57908e-35	4.53288e-33
DUSP2	-2.27729	3.64789e-35	4.59023e-33
CCDC69	-1.31683	4.47825e-35	5.59896e-33
MAP1A	-1.33339	4.8442e-35	6.01792e-33
GOLM1	1.74614	5.0278e-35	6.20647e-33
GSTP1	-2.00493	8.9927e-35	1.09621e-32
NDRG2	-1.25349	9.86355e-35	1.1949e-32
LY6D	-2.40762	1.61517e-34	1.94458e-32
PAQR7	-1.26171	1.84942e-34	2.21295e-32
MYLK	-1.96779	2.38653e-34	2.83823e-32
SLC18A2	-1.66217	3.33877e-34	3.87615e-32
PODXL2	1.40271	4.51958e-34	5.21597e-32
APOBEC3G	-1.43599	4.73763e-34	5.43546e-32
RBFOX3	-1.41208	1.0455e-33	1.13919e-31
MEIS2	-1.21856	1.11152e-33	1.2044e-31
LGR6	-1.54147	1.50118e-33	1.61762e-31
ITGA2	-1.17643	2.29491e-33	2.45933e-31
ANXA9	-1.33475	2.55605e-33	2.72421e-31
SVIL	-1.3426	3.0933e-33	3.2789e-31
FOXQ1	-1.90341	3.21347e-33	3.38787e-31
ARHGAP23	-1.2045	4.71141e-33	4.88784e-31
ADTRP	-1.90516	7.89287e-33	8.01784e-31
SNPH	-1.46898	8.94175e-33	9.03626e-31
DNAJB5	-1.32881	1.2399e-32	1.24655e-30
PRKCB	-1.40067	1.65803e-32	1.64659e-30
ARHGEF26	1.51896	1.66314e-32	1.64659e-30
LMO3	-1.49039	2.28056e-32	2.224e-30
CDC42EP3	-1.11642	2.61372e-32	2.52366e-30
SPINK13	-1.96576	2.63311e-32	2.52986e-30
SLC2A9	-1.6242	2.83981e-32	2.71508e-30
CAMKK2	1.58787	2.97995e-32	2.83517e-30
PALLD	-1.47068	3.01243e-32	2.85216e-30
COL17A1	-1.75793	6.3249e-32	5.90244e-30
KCNMA1	-1.25948	7.4158e-32	6.88751e-30
SRD5A2	-1.52207	8.63285e-32	7.97986e-30
MSRB3	-1.48679	9.29616e-32	8.55247e-30
AIF1L	-1.4131	1.04359e-31	9.51127e-30
ZNF516	-1.10234	3.01895e-31	2.68866e-29
VCL	-1.37697	3.66106e-31	3.2457e-29
CYP4B1	-1.93579	4.18565e-31	3.69397e-29
CAPN6	-1.80696	4.77179e-31	4.1923e-29
C1QTNF1	-1.54564	6.05037e-31	5.26815e-29
KCNJ16	-1.98187	6.7005e-31	5.80829e-29
SOX15	-1.19466	6.80453e-31	5.87237e-29
MXRA7	-1.17668	6.99997e-31	5.98805e-29
CA14	-1.49681	7.80366e-31	6.6464e-29
GJB5	-1.52793	1.07112e-30	9.04379e-29
DMD	-1.242	1.14619e-30	9.59455e-29
BHMT2	-1.22991	1.33741e-30	1.11474e-28
LYVE1	-1.53966	1.37285e-30	1.1394e-28
CLCA2	-1.75097	1.60664e-30	1.32779e-28
MCF2	-1.76278	2.32914e-30	1.91677e-28
GPR87	-1.50743	3.26367e-30	2.67456e-28
DNAJB4	-1.14955	3.52693e-30	2.87821e-28
ATP2B4	-1.40867	4.26327e-30	3.46462e-28
FHOD3	-1.1538	4.87676e-30	3.94673e-28
FAM107A	-1.55025	6.03812e-30	4.8464e-28
CALD1	-1.27754	6.85822e-30	5.48208e-28
ARL4D	-1.57529	7.67847e-30	6.08784e-28
PADI3	-1.82723	1.13225e-29	8.90461e-28
PRR36	1.60491	1.79156e-29	1.3977e-27
HSD17B13	-2.35625	2.47779e-29	1.90263e-27
NCS1	-1.13714	2.54967e-29	1.95015e-27
MAP3K20	-1.12473	2.62151e-29	1.98949e-27
ROR2	-1.14302	2.71963e-29	2.05596e-27
SYNPO2	-1.85908	3.25445e-29	2.45077e-27
SLITRK6	-1.4325	3.28878e-29	2.46709e-27
PENK	-1.69325	4.15816e-29	3.0489e-27
CHRDL1	-1.89415	4.20044e-29	3.06837e-27
ADCY5	-1.24486	5.21273e-29	3.79362e-27
KANK2	-1.22083	5.36577e-29	3.89048e-27
CLIP3	-1.40823	5.49991e-29	3.97297e-27
FBXO17	-1.15554	5.83761e-29	4.20136e-27
CGREF1	1.72959	5.92886e-29	4.24382e-27
C3ORF70	-1.12538	6.02788e-29	4.2908e-27
TBX4	-1.619	6.22689e-29	4.40034e-27
PAX8	-1.75704	6.43041e-29	4.52775e-27
SP6	-1.51012	7.06426e-29	4.95616e-27
AMOT	-1.41269	7.38359e-29	5.16163e-27
FXYD6	-1.57837	7.47374e-29	5.20599e-27
SLC16A5	-1.46913	7.57732e-29	5.25936e-27
MSLN	-2.06682	7.72777e-29	5.34477e-27
C19ORF48	1.39657	8.53874e-29	5.88479e-27
DDR2	-1.1477	9.30604e-29	6.39102e-27
ACSF2	-1.21647	9.68114e-29	6.6253e-27
ASB2	-1.31555	9.94536e-29	6.75868e-27
PLP2	-1.12608	1.00728e-28	6.79912e-27
ACSL6	-1.7085	1.033e-28	6.94746e-27
CCDC8	-1.21334	1.05787e-28	7.06597e-27
KCNAB1	-1.37332	1.50258e-28	9.93437e-27
MAMDC2	-1.23702	1.70847e-28	1.12574e-26
SPON1	-1.52996	1.80252e-28	1.17974e-26
MYZAP	-1.1943	2.22008e-28	1.44817e-26
LRCH2	-1.13212	2.7418e-28	1.78254e-26
SLC24A3	-1.10272	7.15955e-28	4.59341e-26
EPCAM	1.10413	7.29249e-28	4.64813e-26
PRKCA	-1.09468	1.01469e-27	6.40468e-26
ITIH5	-1.09714	1.07976e-27	6.79344e-26
TMEM37	-1.33914	1.12639e-27	7.06401e-26
PLCL1	-1.27586	1.15241e-27	7.20407e-26
CPED1	-1.29031	1.53786e-27	9.40263e-26
KCNJ8	-1.12347	1.59281e-27	9.70818e-26
SMIM10	-1.12	1.63851e-27	9.95559e-26
KIT	-1.33601	1.8748e-27	1.13559e-25
C2ORF72	2.14339	2.0467e-27	1.23588e-25
GNAL	-1.18976	2.10494e-27	1.26712e-25
RASL12	-1.56156	2.3357e-27	1.40171e-25
TP63	-1.61103	2.39766e-27	1.43447e-25
GSTM5	-1.23387	2.60038e-27	1.551e-25
GLIS1	-1.23394	2.77561e-27	1.65047e-25
ACSM1	2.68783	3.11462e-27	1.84083e-25
SPOCK3	-1.57607	3.7906e-27	2.21353e-25
MYOF	-1.2776	7.37071e-27	4.24076e-25
POPDC2	-1.37003	7.37089e-27	4.24076e-25
CAVIN2	-1.32863	8.00835e-27	4.59397e-25
EFEMP1	-1.35782	8.04838e-27	4.60339e-25
S100A14	-1.9212	8.15057e-27	4.64821e-25
RASL11B	-1.46341	1.07948e-26	6.12041e-25
SORBS1	-1.52726	1.34502e-26	7.53827e-25
TMEM200B	-1.23994	1.45399e-26	8.10246e-25
FGFRL1	1.51284	1.60868e-26	8.91354e-25
CNTFR	-1.43685	1.72532e-26	9.53273e-25
KCNMB1	-1.46894	1.75188e-26	9.65215e-25
CDK18	-1.32188	1.97726e-26	1.07722e-24
TRIM36	1.35206	2.05092e-26	1.11114e-24
PPP1R12B	-1.27393	2.49318e-26	1.34081e-24
ID4	-1.55869	2.73033e-26	1.45897e-24
HSPB8	-1.8231	2.7849e-26	1.48406e-24
ZNF750	-1.30512	3.16506e-26	1.68205e-24
CSRP1	-1.45107	3.9784e-26	2.09715e-24
WFDC2	-2.21886	4.42346e-26	2.31922e-24
ANXA6	-1.15249	4.93122e-26	2.57162e-24
EPHA2	-1.71829	5.04588e-26	2.6244e-24
FAM46B	-1.53095	5.95567e-26	3.08934e-24
PPP1R14B	1.24795	6.4355e-26	3.32939e-24
TINAGL1	-1.15443	6.55105e-26	3.3802e-24
EDNRA	-1.25682	6.68186e-26	3.4386e-24
RAB17	1.29147	7.06246e-26	3.6249e-24
KIAA1210	-1.34905	7.95487e-26	4.07223e-24
CTF1	-1.17273	1.02343e-25	5.17124e-24
SMPDL3B	1.50472	1.05816e-25	5.33289e-24
ABCC4	1.63761	1.08107e-25	5.4343e-24
FUT3	-1.56639	1.11229e-25	5.57688e-24
SYNM	-1.78055	1.33893e-25	6.63101e-24
EDNRB	-1.51781	1.66938e-25	8.24292e-24
DPYSL3	-1.19198	2.30654e-25	1.13603e-23
ARC	-1.61849	2.63341e-25	1.28727e-23
FN1	-1.79046	2.65481e-25	1.29448e-23
CYP3A5	-1.54057	3.73301e-25	1.80667e-23
RBPMS2	-1.15344	4.02815e-25	1.94468e-23
TNS1	-1.4372	4.59342e-25	2.20665e-23
HOXB2	-1.39511	5.81802e-25	2.78124e-23
SERPINF2	-1.49331	6.4761e-25	3.08826e-23
ITGA9	-1.13298	7.25866e-25	3.453e-23
PRICKLE2	-1.14969	8.72991e-25	4.13272e-23
OR51E2	2.37565	1.11804e-24	5.26719e-23
ACE	-1.10029	1.26613e-24	5.95051e-23
RGS10	1.09549	1.42242e-24	6.65297e-23
HEPH	-1.10298	1.76638e-24	8.18326e-23
PRKG1	-1.23926	2.34461e-24	1.07598e-22
PDLIM5	1.60786	2.44273e-24	1.11838e-22
APOC1	2.11284	2.61159e-24	1.19289e-22
GATM	-1.16833	3.06501e-24	1.39347e-22
EFHD1	-1.18539	3.18112e-24	1.4429e-22
DTNA	-1.13166	4.04071e-24	1.8243e-22
PLLP	-1.29848	4.05944e-24	1.82853e-22
PGM5	-1.73702	4.26612e-24	1.9172e-22
RAP1GAP	1.26008	5.89199e-24	2.61771e-22
LMOD1	-1.63593	6.8822e-24	3.05069e-22
RAB7B	-1.11306	8.93214e-24	3.9237e-22
NCAM1	-1.30396	9.87576e-24	4.29948e-22
GDF15	1.8806	1.0088e-23	4.37238e-22
WIF1	-1.93492	1.01454e-23	4.38749e-22
DSC3	-1.37229	1.02874e-23	4.43905e-22
TLCD1	1.25832	1.12995e-23	4.85429e-22
FGF7	-1.23991	1.166e-23	4.99818e-22
DLX1	2.34098	1.30819e-23	5.58312e-22
IQANK1	1.30905	1.38576e-23	5.88841e-22
CRABP2	-1.8906	1.39299e-23	5.90628e-22
ISYNA1	-1.17577	1.65106e-23	6.97017e-22
NDP	-1.30512	1.97205e-23	8.30731e-22
MECOM	-1.14371	2.17603e-23	9.10758e-22
KRT16	-1.7402	2.60996e-23	1.08078e-21
TP53INP1	1.10249	3.89665e-23	1.6e-21
STX19	1.35319	4.65817e-23	1.90868e-21
MYH11	-1.77953	4.92513e-23	2.01383e-21
CST2	3.32756	5.38817e-23	2.18484e-21
MRVI1	-1.2707	6.43612e-23	2.59897e-21
FGFR2	-1.34388	6.50238e-23	2.6203e-21
RBP1	-1.32408	8.14932e-23	3.27046e-21
PTGIS	-1.29725	1.02636e-22	4.06048e-21
BOP1	1.1519	1.09612e-22	4.32769e-21
NEXN	-1.34809	1.16964e-22	4.59007e-21
CPAMD8	-1.16032	1.30301e-22	5.10321e-21
HCAR2	-1.31477	1.33264e-22	5.20878e-21
PRIMA1	-1.12753	1.49184e-22	5.80777e-21
CDO1	-2.0686	1.57352e-22	6.10138e-21
C1ORF186	-1.46796	1.65951e-22	6.40932e-21
MUC15	-1.43346	1.74761e-22	6.72295e-21
CLIC6	-1.08951	1.75612e-22	6.74238e-21
MRPL41	1.21035	1.82522e-22	6.98023e-21
ITGB6	-1.18824	2.66816e-22	1.01442e-20
SNAI2	-1.47027	2.68057e-22	1.01518e-20
GJA1	-1.23886	2.70749e-22	1.02339e-20
MPP2	-1.13708	2.79124e-22	1.05301e-20
CHP2	-1.39709	2.85518e-22	1.07297e-20
TIMP3	-1.11035	3.06126e-22	1.146e-20
MAL	-1.35873	3.95903e-22	1.47361e-20
NUP210	1.11894	4.38173e-22	1.62783e-20
RNASE1	-1.14134	4.5439e-22	1.68487e-20
PARM1	-1.11536	5.23895e-22	1.9243e-20
BNIPL	-1.34279	5.58794e-22	2.04479e-20
TMEM238	1.59752	5.7571e-22	2.09881e-20
SLC8A1	-1.14078	8.82816e-22	3.18271e-20
ADRA1A	-1.2838	9.58011e-22	3.44108e-20
SULT2A1	-2.39028	1.05949e-21	3.7916e-20
FOLR1	-1.31204	1.09086e-21	3.88959e-20
JPH2	-1.35464	1.38561e-21	4.90472e-20
SLC43A1	1.4459	1.55732e-21	5.50252e-20
CNTN1	-1.20683	1.79061e-21	6.31538e-20
TMEM100	-1.50141	1.97717e-21	6.93574e-20
ACTC1	-2.42618	2.07622e-21	7.24412e-20
MAP1B	-1.22186	2.61253e-21	9.06669e-20
FRMD3	-1.35629	2.6422e-21	9.15337e-20
IP6K3	-1.24637	2.76373e-21	9.55742e-20
RAPGEFL1	-1.18028	3.32569e-21	1.14399e-19
GJB1	1.36728	3.33223e-21	1.14422e-19
TMEM184A	1.1734	3.67954e-21	1.26126e-19
AVPI1	-1.09109	4.25655e-21	1.45394e-19
FGF10	-1.2753	4.67189e-21	1.58747e-19
TMEM132A	1.47121	5.12694e-21	1.73604e-19
DBNDD1	1.25012	5.1433e-21	1.73856e-19
SERPINB5	-1.67312	6.68482e-21	2.22873e-19
ARHGEF38	1.28168	6.71928e-21	2.2364e-19
TRIB1	1.50853	7.26528e-21	2.40581e-19
HES4	1.54225	8.48515e-21	2.7861e-19
KCNJ3	-1.38061	1.00522e-20	3.29508e-19
PRAC1	1.44691	1.05611e-20	3.44454e-19
FLNC	-1.66977	1.07742e-20	3.49651e-19
SFRP5	-1.68878	1.11812e-20	3.61656e-19
FASN	1.3753	1.23328e-20	3.98245e-19
TSPAN1	1.21188	1.24343e-20	4.00857e-19
HSD11B1	-1.26617	1.61458e-20	5.16242e-19
EHD2	-1.12791	1.94519e-20	6.19917e-19
SLC14A1	-1.88585	1.96448e-20	6.25044e-19
HBB	-1.65482	2.09601e-20	6.64725e-19
B3GNT8	-1.10671	2.22571e-20	7.03568e-19
RPL22L1	1.26425	2.27531e-20	7.16925e-19
FLNA	-1.48334	2.52261e-20	7.92285e-19
TGFB1I1	-1.23797	2.70967e-20	8.48304e-19
UBXN10	-1.22624	2.99653e-20	9.33614e-19
P2RX1	-1.27703	3.1918e-20	9.90682e-19
SNCG	-1.61365	3.41054e-20	1.05252e-18
HOXB5	-1.43627	3.50571e-20	1.08018e-18
SLIT3	-1.10366	4.07778e-20	1.2466e-18
BCHE	-1.38778	5.96805e-20	1.81028e-18
SPON2	2.2033	6.2792e-20	1.89875e-18
PLIN4	-1.12687	6.48133e-20	1.95381e-18
ATP1B1	-1.09852	7.05423e-20	2.12323e-18
ENTPD3	-1.10893	8.11233e-20	2.43795e-18
TBX2	-1.13632	8.4671e-20	2.54065e-18
SMOC1	-1.56881	9.84118e-20	2.9349e-18
SLC7A5	-1.4707	1.1359e-19	3.37721e-18
APOE	1.62101	1.16626e-19	3.44648e-18
SMR3B	-2.88305	1.34545e-19	3.964e-18
IER3	-1.59382	1.35e-19	3.97139e-18
CAPG	-1.17906	2.30208e-19	6.71149e-18
RHPN1	1.40867	2.31405e-19	6.73629e-18
TCEAL2	-1.34886	2.33342e-19	6.7728e-18
RAC3	1.24333	2.33353e-19	6.7728e-18
KRT13	-2.78809	2.64008e-19	7.61717e-18
RALGAPA2	1.17402	2.82539e-19	8.13978e-18
DEFB132	-1.30085	2.97998e-19	8.5725e-18
CHST2	-1.11537	3.03056e-19	8.70515e-18
DNAJB1	-1.1739	3.23662e-19	9.26977e-18
NUDT10	-1.25998	3.27077e-19	9.35383e-18
EDIL3	-1.09183	3.41592e-19	9.74037e-18
CAVIN1	-1.11847	3.71854e-19	1.05416e-17
SBK1	1.2064	4.63523e-19	1.30455e-17
CYSLTR2	-1.35453	4.64731e-19	1.30607e-17
B4GALNT4	1.6731	5.39269e-19	1.50686e-17
TFF3	2.70161	5.43193e-19	1.51566e-17
CYP4F22	-1.56484	5.48807e-19	1.52913e-17
CCND2	-1.1633	6.72133e-19	1.85947e-17
CHEK1	-1.19831	6.81505e-19	1.88273e-17
PLA2G7	1.69409	6.84848e-19	1.88929e-17
GMDS	1.13539	9.66022e-19	2.63884e-17
SLC19A1	1.15402	9.75276e-19	2.66039e-17
CRACR2B	1.28703	9.97308e-19	2.71669e-17
ELF5	-1.47414	1.19354e-18	3.22869e-17
DUOX2	-1.33397	1.22434e-18	3.3074e-17
COL9A2	2.20308	1.57467e-18	4.22453e-17
GLIS3	-1.24224	1.82816e-18	4.87775e-17
GATA5	-1.13533	2.45149e-18	6.49645e-17
SMTN	-1.20597	2.61626e-18	6.91429e-17
RND3	-1.14488	2.64777e-18	6.98809e-17
CLDN3	1.10729	2.96724e-18	7.75778e-17
DUSP4	-1.55438	3.0165e-18	7.87601e-17
SH3RF1	1.16737	3.09501e-18	8.07019e-17
TMEM132C	-1.23747	3.43971e-18	8.93317e-17
ATP1A2	-1.53386	3.68622e-18	9.53529e-17
SPINT3	-2.22999	3.70327e-18	9.5667e-17
CLCA4	-1.59087	4.11733e-18	1.06082e-16
MASP1	-1.3206	4.37359e-18	1.12536e-16
PRDM8	-1.56855	4.57289e-18	1.17355e-16
ACTG2	-1.67033	4.62195e-18	1.18201e-16
DDIT4	-1.18896	4.78785e-18	1.22068e-16
FOLH1	1.61627	4.97492e-18	1.26672e-16
BMP5	-1.78026	5.51707e-18	1.39929e-16
KLF5	-1.12055	5.87594e-18	1.48644e-16
GCNT1	1.53646	5.96968e-18	1.50624e-16
NELL2	-1.51995	6.25359e-18	1.57381e-16
GLYATL1	1.62873	6.51281e-18	1.63683e-16
OGN	-1.33251	6.74887e-18	1.6919e-16
ACTA2	-1.36998	6.77822e-18	1.69708e-16
PTP4A3	1.39299	7.13211e-18	1.77656e-16
C10ORF99	-1.62948	8.00618e-18	1.98667e-16
APOF	1.8756	8.70955e-18	2.15027e-16
CEND1	-1.13432	9.81115e-18	2.407e-16
KRT23	-1.5419	1.00114e-17	2.45048e-16
EDDM3A	-6.18349	1.0307e-17	2.51599e-16
TUBB2A	1.29301	1.24966e-17	3.0315e-16
PLN	-1.25249	1.39321e-17	3.37422e-16
NDNF	-1.27206	1.48424e-17	3.58274e-16
ARMCX1	-1.18386	1.64862e-17	3.97324e-16
FEV	1.68004	1.80023e-17	4.31349e-16
P2RX2	-1.20125	2.01633e-17	4.80765e-16
GJB3	-1.17651	2.07625e-17	4.94446e-16
SAMD12	-1.17796	2.43363e-17	5.73949e-16
ADAMTS5	-1.16446	2.70629e-17	6.36713e-16
PDE7B	-1.11696	2.89272e-17	6.78121e-16
SCGB1A1	-2.52955	3.16067e-17	7.39158e-16
WFDC1	-1.14588	3.31243e-17	7.71871e-16
CA12	-1.13913	3.37001e-17	7.84352e-16
S100A16	-1.12153	3.44263e-17	8.00299e-16
TMSB15A	1.4169	3.47986e-17	8.0799e-16
FCGBP	-1.78217	3.547e-17	8.22601e-16
FNDC10	1.66683	3.84316e-17	8.89169e-16
CNN1	-1.50374	3.92823e-17	9.07776e-16
COLEC12	1.0918	3.98486e-17	9.19772e-16
PAQR6	1.89179	4.0468e-17	9.29684e-16
TAGLN	-1.35893	4.54423e-17	1.03783e-15
SLC2A5	-1.55367	4.72776e-17	1.07722e-15
DKK3	-1.10054	4.78214e-17	1.08834e-15
TSLP	-1.16889	4.95246e-17	1.12187e-15
CES1	-1.27212	5.12522e-17	1.15966e-15
EFS	-1.14993	5.58126e-17	1.25992e-15
TRIM29	-1.46878	6.36995e-17	1.43464e-15
CCDC80	-1.216	6.4303e-17	1.44656e-15
ADM2	1.1332	6.56299e-17	1.47471e-15
VSTM2L	1.72702	6.84516e-17	1.53106e-15
SOWAHA	-1.09476	7.45444e-17	1.66352e-15
GGT6	-1.12921	7.81767e-17	1.74059e-15
VTCN1	-1.23499	8.36181e-17	1.85962e-15
PDE5A	-1.13278	9.5467e-17	2.1111e-15
LAMB3	-1.57046	1.00839e-16	2.22738e-15
CBLC	1.12387	1.10397e-16	2.43023e-15
UPK1A	-1.67355	1.13688e-16	2.49612e-15
SPARCL1	-1.12891	1.13774e-16	2.49612e-15
COL2A1	2.97896	1.18104e-16	2.58821e-15
ARFGEF3	1.0873	1.279e-16	2.79345e-15
KRT4	-1.66189	1.31775e-16	2.87167e-15
INAVA	-1.09324	1.38965e-16	3.0216e-15
LDB3	-1.57058	1.71941e-16	3.68927e-15
FHL1	-1.51189	1.74334e-16	3.73649e-15
LSAMP	-1.32266	1.80242e-16	3.85465e-15
FOXI1	-1.49507	2.02697e-16	4.31123e-15
SCGB3A1	-2.17425	2.05488e-16	4.36583e-15
NUDT8	1.77803	2.37804e-16	5.00338e-15
ID3	-1.2061	2.74933e-16	5.72283e-15
VSNL1	-1.12638	3.25653e-16	6.76416e-15
GAS1	-1.16181	3.82159e-16	7.88744e-15
ISG15	1.96556	4.04538e-16	8.27924e-15
ITPR1	-1.11597	4.86994e-16	9.85305e-15
FLRT3	-1.12292	5.49167e-16	1.10536e-14
ITGA5	-1.11139	6.67078e-16	1.33306e-14
INMT	-1.09691	6.93969e-16	1.38538e-14
FABP5	2.37787	7.11476e-16	1.41743e-14
LIMS2	-1.11821	7.14316e-16	1.42163e-14
SERPINA1	-1.41214	7.5954e-16	1.50397e-14
DPT	-1.66109	8.01803e-16	1.58283e-14
RNF112	-1.14319	9.03739e-16	1.78226e-14
KCNJ15	-1.20054	9.2025e-16	1.80933e-14
KRT24	-1.54313	1.00663e-15	1.97319e-14
TWIST1	1.7986	1.16611e-15	2.2712e-14
PRR16	1.67849	1.35933e-15	2.63542e-14
ERG	2.35652	1.68272e-15	3.21763e-14
SLC26A6	1.11985	1.79712e-15	3.43302e-14
ENPP3	-1.64989	2.95776e-15	5.55763e-14
ASS1	-1.14995	3.1481e-15	5.9039e-14
BEND4	1.3741	4.05617e-15	7.54881e-14
TGM3	1.85361	4.30001e-15	7.97218e-14
TBX5	-1.08996	4.54686e-15	8.40588e-14
FFAR2	1.44098	4.82255e-15	8.89555e-14
CENPN	1.27199	4.91032e-15	9.04352e-14
NECAB1	-1.11106	5.13867e-15	9.44623e-14
CACNA1D	1.80129	5.39046e-15	9.89046e-14
ENTPD5	1.16674	5.79129e-15	1.05861e-13
MAMLD1	-1.09071	5.93158e-15	1.08324e-13
EDN3	-1.15722	7.63968e-15	1.38351e-13
HOXC6	1.51322	7.75219e-15	1.40259e-13
SCGB2A1	-1.32322	1.20296e-14	2.14074e-13
LRRC26	1.47296	1.43408e-14	2.54276e-13
NKAIN1	1.95489	1.45501e-14	2.57751e-13
SDK1	1.54886	1.47773e-14	2.6154e-13
ASPN	1.54328	1.72985e-14	3.0329e-13
COMP	1.96869	1.76695e-14	3.09081e-13
HGNC:18790	-1.41964	1.82172e-14	3.18376e-13
GRXCR1	-3.63317	1.88359e-14	3.28895e-13
C1ORF64	2.54291	2.035e-14	3.5312e-13
HSF4	1.38298	2.3336e-14	4.01363e-13
CARTPT	-1.70028	2.92887e-14	4.97601e-13
DES	-1.49716	3.302e-14	5.57595e-13
CRYAB	-1.42742	3.49619e-14	5.86326e-13
THRSP	-1.2901	3.56482e-14	5.96809e-13
LUZP2	1.50839	4.54992e-14	7.55248e-13
GPX3	-1.11433	4.6948e-14	7.78634e-13
TMC5	1.12127	5.15156e-14	8.51491e-13
TBX1	1.35522	6.0505e-14	9.921e-13
CCK	-1.74313	6.38838e-14	1.04354e-12
UGT2B7	-1.38081	6.55172e-14	1.06843e-12
MON1B	1.51033	7.11322e-14	1.15038e-12
MIPEP	1.60056	7.15548e-14	1.1553e-12
C2ORF40	-1.17843	8.24158e-14	1.32299e-12
MYL9	-1.35004	8.87732e-14	1.42271e-12
S100B	-1.09644	1.0217e-13	1.62539e-12
S100A6	-1.12122	1.26013e-13	1.98366e-12
CAPNS2	-1.31939	1.32427e-13	2.07291e-12
SMS	1.33999	1.41447e-13	2.20527e-12
SIX2	-1.10553	1.42563e-13	2.22088e-12
TNS4	-1.40662	1.70075e-13	2.63265e-12
C1QL1	-1.18262	2.23408e-13	3.40684e-12
MCCC2	1.22528	2.55165e-13	3.86693e-12
SFTPA2	1.96665	2.6354e-13	3.98148e-12
ID1	-1.43051	2.75584e-13	4.14737e-12
THBS4	1.52757	3.03312e-13	4.52971e-12
RGS11	1.41071	3.56568e-13	5.27656e-12
KRT5	-1.59011	3.58208e-13	5.2968e-12
B3GNT6	2.4947	3.60891e-13	5.33244e-12
PKIB	1.40173	4.15493e-13	6.08849e-12
HIST1H2BG	1.27535	4.32523e-13	6.31905e-12
FZD8	1.29426	4.6658e-13	6.79117e-12
PCP4	-1.37224	4.94653e-13	7.16769e-12
CPLX1	1.20847	6.03885e-13	8.6853e-12
WISP2	-1.21815	6.34067e-13	9.09996e-12
PI16	-1.74787	6.42775e-13	9.21137e-12
TK1	1.14541	6.71044e-13	9.58831e-12
TGFB3	-1.18821	6.77089e-13	9.66053e-12
PRSS1	-1.71088	9.98643e-13	1.39524e-11
SLC25A27	1.17601	1.06411e-12	1.48035e-11
KRT7	-1.56118	1.13106e-12	1.56677e-11
SFRP4	1.48896	1.14536e-12	1.58546e-11
FAM222A	1.45058	1.21446e-12	1.67495e-11
HIST1H4E	1.70499	1.33618e-12	1.83398e-11
PHGR1	1.98291	1.42208e-12	1.94231e-11
TMEM178A	1.7069	1.4512e-12	1.97931e-11
HIST1H2AE	1.21264	1.72584e-12	2.34244e-11
TDRD1	1.74271	1.79389e-12	2.43141e-11
SPINK1	2.578	2.24644e-12	3.01131e-11
TNMD	-1.15652	2.33383e-12	3.12202e-11
CEACAM6	-1.19182	3.14402e-12	4.13493e-11
ZP3	1.19047	3.29361e-12	4.31421e-11
FOXF2	-1.1223	3.4269e-12	4.47378e-11
ASPHD1	1.37384	3.59909e-12	4.68915e-11
PIK3C2G	-1.1226	4.40769e-12	5.68193e-11
PEX10	1.26604	5.07678e-12	6.48445e-11
B3GAT1	1.26993	5.44642e-12	6.92935e-11
PPP1R14A	-1.1307	5.70809e-12	7.24337e-11
PATE3	-1.88606	5.71362e-12	7.24567e-11
GDPD1	1.15031	6.4085e-12	8.0796e-11
DNAH5	1.44706	7.32344e-12	9.16205e-11
CES5A	-1.62447	8.36012e-12	1.03593e-10
HLA-DMB	1.62303	8.51489e-12	1.0531e-10
TRPM8	1.20121	1.0034e-11	1.23472e-10
AOC1	-1.86453	1.17484e-11	1.43482e-10
GPR149	-1.59575	1.51529e-11	1.83225e-10
FADS2	-1.42431	1.63162e-11	1.97047e-10
C15ORF48	1.87483	1.83142e-11	2.19951e-10
DKK1	-1.35487	1.99674e-11	2.3907e-10
FBP2	-1.09742	2.06831e-11	2.47184e-10
CYP2J2	1.2153	2.3981e-11	2.85024e-10
ATP6V1G3	-1.37706	2.98566e-11	3.51433e-10
CRABP1	-1.28389	3.08555e-11	3.61444e-10
CST4	-1.55084	3.28796e-11	3.84233e-10
BICD1	1.20239	3.32348e-11	3.87687e-10
DNASE2B	1.35745	3.48917e-11	4.06042e-10
KLK12	1.98603	3.51671e-11	4.08516e-10
UCN	1.3785	4.50662e-11	5.16434e-10
PYGM	-1.19837	4.91706e-11	5.60504e-10
SERPINA11	1.79913	5.19133e-11	5.89701e-10
C7	-1.2024	6.48644e-11	7.2666e-10
NPY	2.18666	7.0812e-11	7.91472e-10
LRFN1	1.14581	7.48154e-11	8.34305e-10
CST6	-1.34662	7.51235e-11	8.37262e-10
SYCE1L	1.42551	8.45768e-11	9.38331e-10
RAB26	1.09861	9.30923e-11	1.02696e-09
CD38	-1.41617	1.1237e-10	1.22851e-09
HIST1H2BC	1.17284	1.1805e-10	1.28413e-09
IFI6	1.49632	1.18554e-10	1.28817e-09
EME2	1.11858	1.22668e-10	1.32917e-09
NXPE4	-1.35368	1.24879e-10	1.35088e-09
KLK15	1.45368	1.25295e-10	1.35388e-09
MESP1	1.31206	1.26729e-10	1.36862e-09
MATK	1.51752	1.29317e-10	1.39425e-09
RNF157	1.64501	1.43729e-10	1.53689e-09
MZB1	1.2729	1.48385e-10	1.58148e-09
TMEM45B	1.31794	1.79734e-10	1.89283e-09
CXCL17	-1.39196	1.93762e-10	2.03727e-09
HIST1H4H	1.09751	2.26359e-10	2.36092e-09
SP5	1.39106	2.29133e-10	2.38602e-09
AC007906.2	-1.20421	2.35354e-10	2.44949e-09
SAMD5	1.18784	2.62855e-10	2.71831e-09
SRMS	1.28743	4.69999e-10	4.69855e-09
EEF1A2	1.59131	4.93351e-10	4.90934e-09
TPM2	-1.18019	5.23372e-10	5.17377e-09
C4ORF48	1.27242	5.97695e-10	5.88166e-09
HES6	1.31027	7.37449e-10	7.18083e-09
PLA2G2A	1.79895	8.28793e-10	8.03418e-09
HSPB6	-1.26147	9.20927e-10	8.87e-09
MMP26	1.51395	9.31566e-10	8.95976e-09
ACTL10	1.17924	9.32535e-10	8.9641e-09
PTGDS	-1.15319	9.77261e-10	9.35714e-09
SSTR1	1.60327	1.05668e-09	1.00662e-08
TGM4	-2.59114	1.09379e-09	1.03862e-08
DAPL1	-1.20051	1.18171e-09	1.11451e-08
MEX3A	1.28006	1.19861e-09	1.12935e-08
OLFM4	-1.96903	1.21207e-09	1.14038e-08
UBE2C	1.32353	1.2566e-09	1.18057e-08
CYSRT1	1.15924	1.36058e-09	1.27275e-08
SMKR1	1.19912	1.43081e-09	1.33524e-08
CTHRC1	1.40914	1.70532e-09	1.5726e-08
HSPB7	-1.10838	1.75957e-09	1.62033e-08
PRR7	1.22627	2.42299e-09	2.18382e-08
LRRN1	1.34551	3.16274e-09	2.81286e-08
CASQ2	-1.13294	3.26248e-09	2.89366e-08
KRT15	-1.38775	3.68773e-09	3.25161e-08
SMIM22	1.31013	3.81607e-09	3.35265e-08
GRIN3A	1.73188	4.94051e-09	4.26559e-08
HOXC4	1.16472	4.946e-09	4.26844e-08
HIST1H3H	1.15835	6.95805e-09	5.91586e-08
KRT14	-1.35739	7.23504e-09	6.12999e-08
CENPM	1.11885	1.00543e-08	8.33754e-08
SLC45A2	1.65506	1.1082e-08	9.12764e-08
CXCL13	-1.51497	1.37991e-08	1.12281e-07
SLIT1	1.33085	1.49574e-08	1.20999e-07
CLEC3A	-1.15513	1.53201e-08	1.23882e-07
MME	-1.13948	1.60403e-08	1.29277e-07
SST	-1.22776	1.65168e-08	1.32897e-07
UGT2B4	1.71636	1.7006e-08	1.36665e-07
APLN	1.15394	1.72232e-08	1.38296e-07
MMP9	1.23601	1.75375e-08	1.40646e-07
CDC20	1.18341	1.7591e-08	1.41018e-07
BAIAP2L2	1.48414	2.01867e-08	1.60965e-07
CFD	-1.18186	2.54164e-08	2.00049e-07
F5	1.35793	2.87869e-08	2.24046e-07
TPX2	1.12397	3.07249e-08	2.37706e-07
HIST1H2BF	1.25613	3.31622e-08	2.55448e-07
UNC5A	1.61301	3.387e-08	2.60489e-07
SOX14	1.3548	3.42464e-08	2.63176e-07
PGC	-1.74104	3.9568e-08	3.01341e-07
CD177	-1.57982	5.06424e-08	3.78151e-07
ADRA2A	1.10101	5.41465e-08	4.0262e-07
ATOH1	1.76513	1.12163e-07	7.9724e-07
KCNC2	1.44969	1.6231e-07	1.12819e-06
AGR3	1.41988	1.69104e-07	1.17415e-06
FOXB2	1.63611	1.71725e-07	1.18939e-06
PCOTH	1.33055	1.99405e-07	1.36992e-06
DEFB131A	-4.71005	2.81645e-07	1.90472e-06
CCL18	1.24025	2.85578e-07	1.92931e-06
MYBL2	1.16702	3.14148e-07	2.10772e-06
OTX1	1.14703	3.35071e-07	2.23809e-06
AK5	1.21477	3.54633e-07	2.3639e-06
BIRC5	1.10526	4.3018e-07	2.82595e-06
CRYGD	-1.21133	4.84756e-07	3.15156e-06
CXCL14	1.15515	5.47923e-07	3.53864e-06
HSPB3	-1.15199	8.44941e-07	5.31604e-06
RET	1.17183	1.0438e-06	6.4856e-06
DEFB129	-1.4314	1.19347e-06	7.33377e-06
ZIC2	1.12949	1.25251e-06	7.66041e-06
PLA2G4D	-1.09959	1.33599e-06	8.12763e-06
KLK14	1.38922	1.40235e-06	8.51272e-06
AGTR1	1.162	1.78862e-06	1.07075e-05
AC009014.1	1.23556	1.80877e-06	1.08183e-05
C19ORF81	1.22294	1.93617e-06	1.15413e-05
NKX2-3	1.20983	1.94469e-06	1.1585e-05
FGF6	-1.25527	1.97801e-06	1.17511e-05
DNAH8	1.30601	2.03488e-06	1.20487e-05
ALB	1.44025	2.04081e-06	1.20764e-05
BANK1	1.16128	2.16063e-06	1.27237e-05
COL10A1	1.11423	2.92974e-06	1.69409e-05
SPRR3	-1.17194	2.9684e-06	1.7139e-05
RNASE12	-1.44724	3.25032e-06	1.86508e-05
ADAM2	1.17648	3.90049e-06	2.21406e-05
PDIA2	1.27909	5.39702e-06	2.98101e-05
SLITRK1	-1.10244	6.91151e-06	3.74554e-05
OR51H1	1.3329	8.52653e-06	4.52521e-05
TBX10	1.3277	1.01313e-05	5.31134e-05
LCN1	-2.72535	1.09322e-05	5.70263e-05
ETV1	1.40825	1.10491e-05	5.75899e-05
HPGD	1.22544	1.17945e-05	6.13113e-05
OR51S1	1.29603	1.32977e-05	6.86498e-05
PLCZ1	-1.17669	1.3737e-05	7.08163e-05
CST1	1.48135	1.62213e-05	8.26706e-05
MSMB	-1.10117	2.20651e-05	0.000109617
LY6L	-1.38952	2.40554e-05	0.000118666
SPRR1A	-1.11662	2.55088e-05	0.000125037
CAPZA3	-1.22547	2.79954e-05	0.000136642
NXPH2	-1.207	2.91445e-05	0.00014179
IAPP	1.37574	3.14895e-05	0.000152023
DYTN	1.27705	3.19413e-05	0.000154089
OR51E1	1.09955	3.64695e-05	0.000174253
HIST1H2AB	1.21656	4.18073e-05	0.000197723
BANF2	-1.13905	4.94735e-05	0.000229855
NEFH	-1.16242	4.9646e-05	0.000230492
ANKRD34B	1.09391	6.32761e-05	0.000287946
SLCO1B7	1.1858	8.14902e-05	0.000365376
HOXC5	1.14462	0.000107876	0.000473466
HIST1H3B	1.14254	0.000118407	0.000515724
HIST1H3J	1.11632	0.00015752	0.000670507
OR51D1	1.12379	0.000189026	0.000794048
KRTAP20-4	1.32783	0.00022469	0.000930041
SMIM23	1.09403	0.000267129	0.00108998
APOA2	1.55595	0.00419247	0.00133024
EDDM3B	-2.59897	0.00492244	0.00153342
GC	1.09134	0.00686627	0.00205904
SCGB1D4	-2.29409	0.00827912	0.00243297
OPRPN	-1.64682	0.00967959	0.00279318
CRISP3	1.26381	0.000856462	0.00316432
SMR3A	-1.50015	0.0166911	0.00451643
GLYATL3	1.12538	0.0213809	0.00559448
CDX4	-1.1168	0.0268862	0.00684937
*Using the R package 'DESeq2' (|logFC| > 1, FDR < 0.01, P < 0.05)
