# Supplementary material for: Correlation analysis between immune-related genes and cell infiltration revealed prostate cancer immunotherapy biomarkers linked to T cells gamma delta
Source: Sci Rep. 2023 Feb 11;13:2459. doi: 10.1038/s41598-023-28475-6 (PMC9922294; doi:10.1038/s41598-023-28475-6)
Supplement: Supplementary file 3 — Supplementary Table S2. [file 41598_2023_28475_MOESM3_ESM.xlsx]

## Sheet: Sheet1
Supplementary Table S2. 87 immune-related differentially expressed genes in PCa
Gene	Log2FoldChange	Pvalue	FDR
SEMG2	-9.23198	1.27212e-85	2.06762e-82
PAEP	-5.86018	6.86101e-80	8.92115e-77
ANGPT1	-1.76417	5.9564e-75	6.1144e-72
SEMG1	-9.5128	1.31196e-72	1.16311e-69
TGFBR3	-1.47941	1.04352e-51	4.42452e-49
APOBEC3C	-1.96093	2.7891e-47	9.17661e-45
DUOX1	-1.70348	3.26214e-44	8.37167e-42
ANGPTL1	-1.57211	5.88812e-41	1.1259e-38
PTGS2	-2.83406	2.075e-40	3.78231e-38
HSPA6	-3.23172	1.41046e-37	2.14918e-35
KITLG	-1.15804	5.88107e-36	7.91065e-34
SLPI	-3.48765	7.46683e-36	9.97487e-34
APOBEC3G	-1.43599	4.73763e-34	5.43546e-32
LGR6	-1.54147	1.50118e-33	1.61762e-31
PRKCB	-1.40067	1.65803e-32	1.64659e-30
PENK	-1.69325	4.15816e-29	3.0489e-27
PRKCA	-1.09468	1.01469e-27	6.40468e-26
S100A14	-1.9212	8.15057e-27	4.64821e-25
FGFRL1	1.51284	1.60868e-26	8.91354e-25
CNTFR	-1.43685	1.72532e-26	9.53273e-25
CSRP1	-1.45107	3.9784e-26	2.09715e-24
WFDC2	-2.21886	4.42346e-26	2.31922e-24
ANXA6	-1.15249	4.93122e-26	2.57162e-24
TINAGL1	-1.15443	6.55105e-26	3.3802e-24
EDNRA	-1.25682	6.68186e-26	3.4386e-24
CTF1	-1.17273	1.02343e-25	5.17124e-24
ABCC4	1.63761	1.08107e-25	5.4343e-24
EDNRB	-1.51781	1.66938e-25	8.24292e-24
GDF15	1.8806	1.0088e-23	4.37238e-22
FGF7	-1.23991	1.166e-23	4.99818e-22
CRABP2	-1.8906	1.39299e-23	5.90628e-22
NDP	-1.30512	1.97205e-23	8.30731e-22
FGFR2	-1.34388	6.50238e-23	2.6203e-21
RBP1	-1.32408	8.14932e-23	3.27046e-21
CHP2	-1.39709	2.85518e-22	1.07297e-20
FGF10	-1.2753	4.67189e-21	1.58747e-19
RAC3	1.24333	2.33353e-19	6.7728e-18
DEFB132	-1.30085	2.97998e-19	8.5725e-18
CYSLTR2	-1.35453	4.64731e-19	1.30607e-17
DUOX2	-1.33397	1.22434e-18	3.3074e-17
MASP1	-1.3206	4.37359e-18	1.12536e-16
BMP5	-1.78026	5.51707e-18	1.39929e-16
OGN	-1.33251	6.74887e-18	1.6919e-16
S100A16	-1.12153	3.44263e-17	8.00299e-16
TMSB15A	1.4169	3.47986e-17	8.0799e-16
COLEC12	1.0918	3.98486e-17	9.19772e-16
TSLP	-1.16889	4.95246e-17	1.12187e-15
ADM2	1.1332	6.56299e-17	1.47471e-15
CBLC	1.12387	1.10397e-16	2.43023e-15
SCGB3A1	-2.17425	2.05488e-16	4.36583e-15
ISG15	1.96556	4.04538e-16	8.27924e-15
FABP5	2.37787	7.11476e-16	1.41743e-14
EDN3	-1.15722	7.63968e-15	1.38351e-13
DES	-1.49716	3.302e-14	5.57595e-13
CCK	-1.74313	6.38838e-14	1.04354e-12
S100B	-1.09644	1.0217e-13	1.62539e-12
S100A6	-1.12122	1.26013e-13	1.98366e-12
SFTPA2	1.96665	2.6354e-13	3.98148e-12
TGFB3	-1.18821	6.77089e-13	9.66053e-12
HLA-DMB	1.62303	8.51489e-12	1.0531e-10
DKK1	-1.35487	1.99674e-11	2.3907e-10
CRABP1	-1.28389	3.08555e-11	3.61444e-10
CST4	-1.55084	3.28796e-11	3.84233e-10
UCN	1.3785	4.50662e-11	5.16434e-10
NPY	2.18666	7.0812e-11	7.91472e-10
CXCL17	-1.39196	1.93762e-10	2.03727e-09
TPM2	-1.18019	5.23372e-10	5.17377e-09
PLA2G2A	1.79895	8.28793e-10	8.03418e-09
PTGDS	-1.15319	9.77261e-10	9.35714e-09
SSTR1	1.60327	1.05668e-09	1.00662e-08
CXCL13	-1.51497	1.37991e-08	1.12281e-07
SLIT1	1.33085	1.49574e-08	1.20999e-07
SST	-1.22776	1.65168e-08	1.32897e-07
APLN	1.15394	1.72232e-08	1.38296e-07
MMP9	1.23601	1.75375e-08	1.40646e-07
PGC	-1.74104	3.9568e-08	3.01341e-07
DEFB131A	-4.71005	2.81645e-07	1.90472e-06
CCL18	1.24025	2.85578e-07	1.92931e-06
BIRC5	1.10526	4.3018e-07	2.82595e-06
CXCL14	1.15515	5.47923e-07	3.53864e-06
DEFB129	-1.4314	1.19347e-06	7.33377e-06
AGTR1	1.162	1.78862e-06	1.07075e-05
FGF6	-1.25527	1.97801e-06	1.17511e-05
ALB	1.44025	2.04081e-06	1.20764e-05
PDIA2	1.27909	5.39702e-06	2.98101e-05
LCN1	-2.72535	1.09322e-05	5.70263e-05
IAPP	1.37574	3.14895e-05	0.000152023
*Using the R package 'DESeq2' (|logFC| > 1, FDR < 0.01, P < 0.05)
